# Supplementary material for: A Novel Bio-Purification Process Employing an Engineered E. coli Strain for Downstream Processing of Lactic Acid Solutions from the Fermentation of Agro-Industrial by-Products
Source: Bioengineering (Basel). 2024 Apr 23;11(5):412. doi: 10.3390/bioengineering11050412 (PMC11118208; doi:10.3390/bioengineering11050412)
Supplement: Supplementary file 1 [file bioengineering-11-00412-s001.zip]

Archive with 1 entries (1 files):
- bioengineering-2942895-supplementary.pdf
